# Supplementary material for: Immunogenicity and In Vivo Protective Effects of Recombinant Nucleocapsid-Based SARS-CoV-2 Vaccine Convacell®
Source: Vaccines (Basel). 2023 Apr 20;11(4):874. doi: 10.3390/vaccines11040874 (PMC10141225; doi:10.3390/vaccines11040874)
Supplement: Supplementary file 1 [file vaccines-11-00874-s001.zip]

Archive with 1 entries (1 files):
- vaccines-2352651-supplementary.pdf
